# Supplementary material for: Characterizing the Bacterial Microbiome of the Invasive Vector Aedes albopictus in Hungary: A Pilot Study Using Oxford Nanopore Sequencing
Source: Int J Microbiol. 2026 Feb 18;2026:1956331. doi: 10.1155/ijm/1956331 (PMC12916851; doi:10.1155/ijm/1956331)
Supplement: Supplementary file 3 — Supporting Information 3 Table S2: Microbial composition of the mosquito microbiome from Pécs and Barcs. [file IJM-2026-1956331-s003.xlsx]

## Sheet: venn_resultPECS_BARCS
Conditions	Number of taxa	Taxa
Barcs and Pecs	15	Brevundimonas
		Acinetobacter
		Staphylococcus
		Enterococcus
		Zymobacter
		Delftia
		Sphingobium
		Nevskia
		Noviherbaspirillum
		Leuconostoc
		Stenotrophomonas
		Wolbachia
		Tatumella
		Alcaligenes
		Pantoea
Pecs	100	Komagataeibacter
		TM7a
		Chitinophaga
		Nissabacter
		Roseomonas
		RS62 marine group
		RBG-16-49-21
		Romboutsia
		Paenochrobactrum
		Psychrobacter
		Elsteraceae_uncultured
		Altererythrobacter
		Hydrogenophaga
		Unclassified_Enterobacteriaceae
		Erwiniaceae_uncultured
		Incertae Sedis
		Ralstonia
		Pedobacter
		Providencia
		Unclassified_Acetobacteraceae
		Methylotenera
		Microbacterium
		Rosenbergiella
		Gemmatimonadaceae_uncultured
		Aggregatibacter
		Yokenella
		Trabulsiella
		GKS98 freshwater group
		Unclassified_LWQ8
		UCG-005
		Acidaminobacter
		Dickeya
		Photobacterium
		Ottowia
		Pragia
		Brenneria
		Unclassified_Hydrogenedensaceae
		Unclassified_Enterobacterales_uncultured
		Morganella
		Haemophilus
		Thermomonas
		Caulobacter
		Terrimonas
		Methylobacillus
		Gibbsiella
		Unclassified_Babeliaceae
		Neokomagataea
		Rickettsia
		UCG-002
		Gaiella
		Caulobacteraceae_uncultured
		Neisseriaceae_uncultured
		Barranca
		Kozakia
		Ciceribacter
		Rhodobacter
		Methylophilus
		[Aquaspirillum] arcticum group
		Aeromicrobium
		Sporomusaceae_uncultured
		Paenibacillus
		Rubellimicrobium
		Nicotiana
		Peptostreptococcaceae_uncultured
		Ascogregarina
		Acidomonas
		Isosphaeraceae_uncultured
		Blastomonas
		Myxococcus
		Falsirhodobacter
		Ameyamaea
		Unclassified_UBA12409
		Leptolyngbya PCC-6306
		Moraxella
		Unclassified_Erwiniaceae
		Rhodococcus
		Leptolyngbya Es-Yyy1000
		Siccibacter
		Dysgonomonas
		Diaphorobacter
		Gordonia
		Unclassified_Vermiphilaceae
		Aeromonas
		Vibrio
		Commensalibacter
		Plesiomonas
		Christensenellaceae R-7 group
		Phenylobacterium
		Cedecea
		Pseudocitrobacter
		Hirschia
		Hafnia-Obesumbacterium
		Sediminibacterium
		Domibacillus
		Anoxybacillus
		Fructobacillus
		Buchnera
		Hyphomicrobium
		[Rhizobium] sphaerophysae group
		Candidatus Ecksteinia
Barcs	61	Facklamia
		Aridibacter
		Thiothrix
		Solibacillus
		Herpetosiphon
		Rhodoferax
		Hydrogenophilus
		Roseobacter clade NAC11-7 lineage
		Chromobacterium
		Qipengyuania
		Lysinibacillus
		Tepidisphaera
		Unclassified_WD2101 soil group
		Frigoribacterium
		W5053
		Blastocatellaceae_uncultured
		Xenorhabdus
		Halomonas
		Halotalea
		Desulfitibacter
		Curtobacterium
		Arenimonas
		Fimbriiglobus
		Porphyrobacter
		Enterobacillus
		Planococcaceae_uncultured
		Luteimonas
		Photorhabdus
		Ramlibacter
		Chroococcidiopsaceae_uncultured
		Chryseobacterium
		Bdellovibrio
		Leucobacter
		Segetibacter
		Sporosarcina
		Holzapfelia
		Gemella
		Kushneria
		Neisseria
		Saccharibacter
		Gemmatimonas
		Unclassified_Xanthomonadales_uncultured
		Pelomonas
		Deinococcus
		Listeria
		Flaviaesturariibacter
		Bacteriovorax
		Kocuria
		Jeotgalibaca
		RB41
		Unclassified_Fimbriimonadaceae
		Arcicella
		Phaselicystis
		1174-901-12
		Nitrospira
		Limosilactobacillus
		Xylophilus
		Stenotrophobacter
		Pseudacidovorax
		Gemmobacter
		Rheinheimera
